# Supplementary material for: Effect of urolithin A on the improvement of vascular endothelial function depends on the gut microbiota
Source: Front Nutr. 2023 Jan 5;9:1077534. doi: 10.3389/fnut.2022.1077534 (PMC9854132; doi:10.3389/fnut.2022.1077534)
Supplement: Supplementary file 1 [file Table_1.XLSX]

## Sheet: S1
subject_id	Sex	Age	BMI	FMD	RHI	SBP	DBP	group
1	male	56	27.8321	6.3	2.36	152.5	88	placebo
2	female	47	25.9375	7.8	2.96	147	93.5	50 mg/day
3	male	54	24.0537	5.4	1.9	127	85.5	50 mg/day
4	female	54	24.622	5.6	3.65	124	71	10 mg/day
5	male	56	26.6144	7.1	2.81	140	94.5	10 mg/day
6	male	53	26.1744	2.9	2	117.5	84	50 mg/day
7	male	53	27.2062	6.1	2.58	149.5	100.5	placebo
8	male	50	26.8542	6.2	1.56	120.5	74	10 mg/day
9	female	56	23.0708	9.4	2.28	133	88.5	50 mg/day
10	female	51	26.9	7.1	2.16	166	106.5	10 mg/day
11	male	64	22.6497	6.7	1.26	130.5	76	50 mg/day
12	female	52	24.0204	3.9	2.18	130.5	88	placebo
16	male	57	25.3699	4.6	2.24	133.5	93	50 mg/day
18	female	59	23.8991	6.1	2.83	145.5	89	placebo
19	male	59	24.1221	2.8	2.08	136	92	10 mg/day
20	male	43	26.5201	10.4	2.12	134	97.5	50 mg/day
21	female	47	22.8001	9.7	1.9	139	98.5	placebo
22	male	59	26.5805	4.5	2.03	135	90	50 mg/day
24	male	41	24.7538	8.5	1.75	158	101.5	placebo
25	female	55	28.1325	5.1	2.88	158	87.5	50 mg/day
26	male	44	23.0673	3.5	1.5	114.5	84.5	10 mg/day
27	male	49	24.3204	6.5	2.76	133.5	96	placebo
28	male	64	22.6387	2.2	2.88	144.5	89.5	10 mg/day
29	male	46	25.2883	4	1.5	122.5	72	10 mg/day
31	male	56	25.5535	3.7	3.12	153.5	101.5	placebo
32	male	50	24.7422	3.6	2.8	153	110	10 mg/day
33	female	52	20.1033	7	2.23	126.5	77	50 mg/day
34	male	56	27.3632	1.3	1.32	150.5	80	10 mg/day
36	male	51	26.9561	8.6	2.7	145.5	97	50 mg/day
37	male	58	26.8101	4	2.19	125.5	81	placebo
38	female	52	26.3762	4.4	2.97	148	102	placebo
39	female	49	25.4586	8.4	3.56	134.5	71	10 mg/day
40	male	47	24.839	7.4	2.48	123	89.5	placebo
41	male	62	23.3313	3.8	2.04	123.5	86.5	placebo
43	male	58	24.0208	4.9	1.97	140	93	10 mg/day
*BMI, Body Mass Index; FMD, Flow-Mediated Dilatation; RHI, reactive hyperemia index; SBP, Systolic blood pressure; DBP, Diastolic blood pressure

## Sheet: S2
	01_0w	01_8w	02_0w	02_8w	03_0w	03_8w	04_0w	04_8w	05_0w	05_8w	06_0w	06_8w	07_0w	07_8w	08_0w	08_8w	09_0w	09_8w	10_0w	10_8w	11_0w	11_8w	12_0w	12_8w	16_0w	16_8w	18_0w	18_8w	19_0w	19_8w	20_0w	20_8w	21_0w	21_8w	22_0w	22_8w	24_0w	24_8w	25_0w	25_8w	26_0w	26_8w	27_0w	27_8w	28_0w	28_8w	29_0w	29_8w	31_0w
Formic acid	3752.7	3355.09	5303.64	8473.71	3533.87	2427.18	3484.36	2225.95	2856.05	2389.78	3081.17	3780.34	2867.02	3377.91	3128.94	2184.28	3137.39	3258.69	3326.5	3393.4	3033.92	2977.88	3222.07	4125.4	3402.76	2692.25	2808.95	2156.44	3068.04	2587.95	2701.02	4424.3	3022.31	1725.14	3056.78	2299.12	2374.81	5258.6	2588.74	1882.61	3327.28	2087.76	2558.79	1765.29	2629.1	1541.35	1786.79	2034.74	2339.69
Acetic acid	134048	223818	174376	164257	62036.8	37815.8	102497	46405.2	273687	247946	146895	124585	139794	192596	87751.1	257982	62002.1	78509.9	132720	173420	194355	189165	199731	409228	140475	247721	54209.9	183035	116754	163982	122969	353071	217468	186316	268560	121143	273011	361685	157804	75432.4	179889	119673	75166.2	104069	123302	157070	181705	225620	203186
Propionic acid	58305.4	113407	60105.5	70315.7	31939.5	19268.2	39277	11036.5	75677.9	108190	44133.7	39498.6	61860.4	61007.8	36861.1	71464.7	30948.8	37199.1	41774.4	67715.2	59069.6	31822.6	56033.4	100332	52343.6	103783	22799.5	88057.9	55385.6	72772.5	45227.8	133208	128637	103531	74057.6	54603.2	154197	164810	96996.7	31663.7	51937.9	46553.3	44191.8	61281.2	42034.2	54566.8	75768.9	62248.7	91460.1
Isobutyric acid	6338.78	5429.2	2534.09	6004.2	3851.68	2738.07	4805.8	3495.54	543.474	1236.77	2377.72	2588.77	5499.97	4019.97	3447.9	2320.37	5117.21	4432.96	3861.42	5296.7	2824	380.52	3902.12	1016.32	2410.82	4906.46	2876.05	962.493	3722.39	2698.7	332.776	4067.69	2514	4773.08	1396.31	5227.83	3615.65	3349.69	3345.77	3908.88	2892.76	1728.19	3910.04	3291.54	5347.32	5507.26	1163.62	461.911	3486.67
Butyric acid	35983	44645.2	31739.4	30736.9	14497.9	11949.9	23977.2	8872.07	37097.6	76206.8	44049.9	39432.8	50672.4	70802.7	38796.7	77939.6	16418.9	20280.8	30049.2	36299.3	57470	55664.7	43721.3	66921.3	34644.4	58430	7769.08	10276.3	15446.3	15584.7	12168.9	45889.5	39321	37740.5	40930.5	22871.1	49208	38200.4	21036	18320.3	31789.4	16262.8	10605.9	11098.1	54452.1	68813.4	42390.1	61481.3	37253.4
Isovaleric acid	5419.15	3437.7	1989.13	5696.51	3526.32	2998.52	4137.94	3674.54	366.318	432.887	2107.21	1742.33	4611.11	3272.89	2475.93	1478.15	4814.21	4185.24	3303.47	4369.81	1595.81	274.387	2324.66	321.629	2061.34	3971.26	2991.37	566.525	2314.35	1749.16	278.986	2437.99	1660.2	4210.3	662.597	4535.71	2391.13	2160.78	3389.52	3898.23	2236.79	1165.09	3195.9	3018.45	4382.06	5154.09	1696.45	175.177	1925.78
Valeric acid	6357.54	5356.78	12578.4	20237.2	3021.12	2479.37	4676.19	2350.16	461.781	2427.5	11740.1	8746.66	730.375	789.314	3474.55	3701.99	4146.12	4181.35	3786.96	8147.23	5369.89	730.777	4267.54	976.421	3247.23	3285.66	235.942	259.811	6988.76	13352.5	2349.96	10948.3	691.651	582.889	3677.58	3902.71	12108.8	12395.8	15839.5	10512.1	5244.94	5585.35	7498.73	6930.16	6201.55	8242.76	525.759	564.861	908.268
Lactic acid	345.776	480.976	280.976	310.132	225.362	270.65	239.62	174.697	656.98	994.567	155.345	211.913	304.378	360.491	250.336	683.15	130.86	283.002	179.424	377.583	872.895	856.162	334.281	465.282	323.895	423.402	118.198	621.4	263.565	468.562	10697.2	692.057	444.413	439.764	460.071	279.409	472.633	2299.19	524.843	210.829	680.076	266.072	302.648	248.65	234.855	582.96	560.804	354.135	340.133
Succinic acid	995.299	2542.72	494.932	711.51	934.168	232.6	634.292	109.736	186.888	463.752	168.555	739.255	9293.31	1460.21	912.626	24607.1	697.709	864.654	640.299	685.399	767.194	115859	1036.82	299.527	1293.27	1210.26	286.941	62299	2867.49	3258.33	180175	37495	3298.47	2545.16	504.419	781.999	745.308	17215.6	788.938	888.115	74252.4	2941.27	955.107	576.746	631.422	1075.34	624.54	6022.28	472.184
[truncated: 21 more columns]

## Sheet: S3
	01_0w	01_8w	02_0w	02_8w	03_0w	03_8w	04_0w	04_8w	05_0w	05_8w	06_0w	06_8w	07_0w	07_8w	08_0w	08_8w	09_0w	09_8w	10_0w	10_8w	11_0w	11_8w	12_0w	12_8w	16_0w	16_8w	18_0w	18_8w	19_0w	19_8w	20_0w	20_8w	21_0w	21_8w	22_0w	22_8w	24_0w	24_8w	25_0w	25_8w	26_0w	26_8w	27_0w	27_8w	28_0w	28_8w	29_0w	29_8w	31_0w
Bacteroides	0.221257	0.227465	0.374643	0.352121	0.333197	0.333374	0.0212455	0.0350317	0.165997	0.0630255	0.308284	0.278476	0.225174	0.146085	0.145173	0.0572205	0.272987	0.212977	0.270055	0.257303	0.278196	0.0441027	0.150584	0.0654123	0.346756	0.337724	0.254768	0.111473	0.284062	0.237724	0.0483574	0.10546	0.0942164	0.240877	0.273444	0.392936	0.00770342	0.00646612	0.0134014	0.052463	0.314619	0.333885	0.367463	0.25562	0.273709	0.00107979	0.438698	0.208738	0.339464
Prevotella 9	0	0	0	0	0	0	0.120828	0.00411776	0.0439232	0.299184	0	0	0	0	0	0	0.0012987	0.0150871	0	0	0	0	0.145078	0.139475	0	0	0.0535788	0.494886	0	0	0.366045	0.243829	0	0	0	0	0.464432	0.443745	0.505439	0.330493	0	0	0.00346611	0.0230394	0	0	0	0	0
Blautia	0.0676367	0.0499611	0.028276	0.0270543	0.0743561	0.0769325	0.0523083	0.0457255	0.0553325	0.0478919	0.100566	0.0852953	0.106433	0.0793732	0.0834618	0.113859	0.0968312	0.118201	0.11504	0.107809	0.0392243	0.102093	0.062089	0.114282	0.0672324	0.119866	0.0551169	0.0224119	0.0513223	0.0310696	0.0388436	0.0508601	0.0130014	0.02613	0.150453	0.138445	0.0200409	0.032668	0.0183918	0.0481717	0.0279446	0.0604055	0.0739437	0.0437244	0.105684	0.302	0.0270226	0.0647993	0.0533145
Megamonas	0.0703974	0.151773	0	0	0	0	0	0	0.169964	0.0789064	0	0	0	0	0	0	0	0	0	0	0	0	0	0	0	0	0.0070242	0.208157	0.1884	0.288733	0.247622	0.154364	0.367304	0.23517	0	0	0.0614468	0.0349733	0.197937	0.204533	0.164308	0.149713	0.0588688	0.0474802	0	0	0	0	0
Faecalibacterium	0.0415828	0.0507391	0.00107718	0.00611095	0.104967	0.0209704	0.0852339	0.046586	0.00842229	0.0222956	0.0195239	0.0395184	0.0800637	0.10004	0.0915871	0.080523	0.0662857	0.0787817	0.136339	0.156558	0.0794924	0.0692365	0.120967	0.151534	0	0	0	0	0.022999	0.0379144	0.0224442	0.05483	0.0335821	0.0158182	0	0	0.0260592	0.0235592	0.00319614	0.0423089	0	0	0	0	0.00983559	0.0155717	0.0210116	0.117537	0
Agathobacter	0.0607925	0.065244	0.00360855	0.00688223	0.00347506	0.0057807	0.00709863	0.0135824	0.0592009	0.0997073	0	0	0.15722	0.183444	0.164799	0.128876	0.123013	0.122455	0.0122095	0.0353211	0.100313	0.18305	0.0358872	0.00991287	0	0	0	0	0.0192895	0.00392834	0.0112484	0.0189862	0	0	0.0143755	0.0052118	0.0355681	0.0100647	0	0	0.00122162	0.00508304	0	0	0.13225	0.126336	0.0045489	0.00509281	0.0267419
Bifidobacterium	0.0420429	0.0290652	0.129369	0.0809849	0.0291803	0.0203555	0.00735035	0.00811259	0.0152776	0.0696892	0.0539669	0.017226	0.00991834	0.00545052	0.0169174	0.0640171	0.0563117	0.0532585	0.0219318	0.00655508	0.00516398	0.0104329	0.0245705	0.0162899	0.0204358	0.0114957	0.0471698	0.020718	0.026534	0.0374978	0.0105125	0.00558081	0.0627915	0.0107123	0.0145816	0.00676425	0.0131801	0.0195108	0.0769317	0.0315503	0.0101802	0.0126485	0.0129842	0.0136218	0.00732848	0.0150602	0.0637388	0.150439	0.00118477
Fusicatenibacter	0.0348536	0.0261754	0.0145419	0.0745773	0.0618868	0.120288	0.0356442	0.0386577	0.00891196	0.0178738	0.00336142	0.00256303	0.0772754	0.118492	0.0216676	0.0393553	0.0412468	0.0486076	0.0463507	0.0582957	0.0153821	0.0643588	0.059897	0.0866902	0.000753163	0.000497111	0	0	0.0312909	0.0310696	0.00499343	0.00955066	0.0454174	0.021775	0.0775969	0.0543912	0.0182956	0.0142817	0.0167657	0.0250831	0.00330856	0	0	0	0.0156212	0.0107411	0.0183039	0.0534075	0.0137094
Prevotella 2	0	0	0	0	0	0	0.0326235	0.000737508	0.000342768	0	0	0	0	0	0.11863	0.177164	0	0	0	0	0.0705378	0.0695752	0	0	0.164441	0.0704033	0	0	0	0	0	0	0.198811	0.13921	0	0	0.053623	0.0495361	0	0	0	0	0.0161202	0.0173777	0	0	0	0	0.168858
Parabacteroides	0.00327831	0.0012782	0.024452	0.110709	0.0171198	0.0371441	0.0106731	0.00829697	0.00430908	0.00672604	0.0396003	0.0225905	0.0121888	0.0124908	0.0127505	0.00770276	0.010961	0.0129885	0.0202134	0.0129192	0.0236774	0.00582616	0.0129989	0.00404091	0.0614079	0.0871808	0.0284044	0.00403935	0.0823078	0.024939	0.00273325	0.00546574	0.0246618	0.0141162	0.00504946	0.0178532	0.00547665	0.00281136	0.0121678	0.0409187	0.0131324	0.0173769	0.0221171	0.0141824	0.0333639	0	0.0170042	0.00308249	0.00829337
Anaerostipes	0.012078	0.00805824	0.0613454	0.0312667	0.0199305	0.0105775	0.00689725	0.000737508	0.0169915	0.0110855	0.00184188	0.00584133	0.0085242	0.019531	0.00762532	0.0304227	0.036987	0.019738	0.0389346	0.0547954	0.0241718	0.0788564	0.0143753	0.0496906	0.00190801	0.00298266	0.00835726	0.00723174	0.00654622	0.00934468	0.00551905	0.00345205	0.0133512	0.00430495	0.131338	0.0892659	0.00120366	0.00258645	0	0	0.019037	0.0106389	0.00533671	0.00201805	0.0111856	0.0893953	0.0199285	0.0780674	0.0185614
[Ruminococcus] torques group	0.0666015	0.0310103	0.0344698	0.0332246	0.00352617	0.00221389	0.0333283	0.0252597	0.0402997	0.00411036	0.00156559	0.0088216	0.00115515	0.00942486	0.000958373	0.00103567	0	0	0.021977	0.0279386	0.0047245	0.00684235	0.00907376	0.058467	0.000200844	0	0.0697293	0.000521207	0.0114777	0.0119636	0.0287516	0.0230712	0	0	0.00293693	0.00548902	0	0	0.000336436	0.00259897	0.0294716	0.0849341	0.04693	0.0412019	0.0137891	0.0226188	0.0023286	0.00194331	0.0189563
Roseburia	0.00655662	0.0250639	0	0	0.00296402	0.0134063	0.0114283	0.0135824	0.0115072	0.0151959	0.0543353	0.115515	0.0476001	0.0322489	0.0130005	0.0086737	0.000675325	0.000794056	0.0203039	0.00910074	0.061803	0.0399024	0.00040781	0.00164162	0.0892247	0.0913441	0.00307629	0	0	0	0.00536137	0.0192739	0.00501399	0.0169695	0	0	0.00854598	0.00421704	0	0	0.00132342	0.00106389	0	0	0.0201533	0.0132985	0.0116972	0.0489178	0.0025952
Lachnoclostridium	0.0175418	0.0341781	0.0595681	0.0176209	0.0188573	0.00405879	0.000805518	0.00116772	0.0149838	0.0169397	0.0150573	0.0138285	0.0225453	0.0193039	0.00287512	0.00239498	0.0201558	0.00986898	0.000135661	0.000763699	0.0062627	0.00420026	0.00586226	0.00846066	0.00833501	0.0165911	0.0315833	0.00931657	0.0171074	0.0199988	0.0253351	0.0150164	0.0307253	0.0681283	0.0517828	0.0268352	0.0147448	0.0106269	0.0024672	0.0116047	0.00162883	0.00709262	0.0116087	0.0121083	0.0216479	0.0106274	0.0135925	0.00784025	0.0141044
uncultured	0.00678668	0.00400133	0.0129262	0.0119252	0.00413941	0.00313634	0.00689725	0.00743654	0.01469	0.00442175	0.00267072	0.00566251	0.00362478	0.00317947	0.00758365	0.00420739	0.0052987	0.00493449	0.00302975	0.00496404	0.00230731	0.00033873	0.00484274	0.00479859	0.00697931	0.0140434	0.0505025	0.0179816	0.00510605	0.00291649	0.00247043	0.00730683	0.00402285	0.0190219	0.0623969	0.0312708	0.00186567	0.00241777	0.00364472	0.0100937	0.0196478	0.0288433	0.040493	0.0398004	0.0291693	0.0188111	0.0570237	0.00931448	0.0550635
Megasphaera	0	0	0.111273	0.0873331	0	0	0.00372552	0.00276566	0	0	0.110559	0.0640758	0	0	0	0	0	0	0	0	0	0	0	0	0	0	0	0	0.0129615	0.00583299	0.00804205	0.0137506	0	0	0	0	0.0299711	0.0494799	0.0621285	0.0336053	0.0147104	0.0374136	0.0101232	0.0189473	0.00593028	0	0	0	0
Fusobacterium	0	0	0	0	0	0	0.00352414	0.00301149	0	0	0.0538288	0.0210407	0	0	0	0	0	0	0	0	0.00313135	0	0	0	0.000451898	0.00229914	0	0	0.00545518	0.0500565	0.00120894	0.00195616	0	0.000800921	0	0	0	0	0.00140182	0.00229677	0.178357	0.0476979	0.059474	0.0764056	0.0303746	0.000340987	0	0	0.101157
[Ruminococcus] gnavus group	0	0	0.013734	0.010264	0	0	0.000402759	0	0.0205661	0.00155695	0.0809044	0.0332598	0.00350528	0.00164651	0.000208342	0	0.00264935	0.00130452	0	0	0	0	0	0.00902892	0.0144105	0.0171503	0.0235336	0.0196104	0.00113468	0.0115469	0	0	0.00373134	0.0196226	0.0248866	0.0200155	0.000541647	0.000562272	0.00291578	0.0048353	0.0566019	0.0195047	0.00770246	0.00644655	0.0134034	0.0173903	0.0402903	0.0271393	0.0417489
Collinsella	0.0125381	0.011226	0	0	0.0197261	0.0293955	0.0179731	0.0157335	0.00945059	0.0147599	0	0	0.0023103	0.00176006	0.0124589	0.0127516	0.0152727	0.0294935	0.0140183	0.0146376	0.00269186	0.00724883	0.00576031	0.00448289	0	0	0.0560398	0.0127696	0	0	0.00609724	0.0101835	0.00950326	0.00690794	0	0	0.0209437	0.0271577	0.00863519	0.0105772	0.012318	0.0155447	0.0199714	0.0196199	0.00554457	0.0109116	0	0	0.00654443
Dorea	0.0182895	0.0111704	0.0187968	0.020706	0.0123671	0.0218929	0.015909	0.014996	0.0230634	0.0134521	0	0	0.0159729	0.0142508	0.00937539	0.0126869	0.0183896	0.0243321	0.0123903	0.0159104	0.00285667	0.00210013	0.00907376	0.0109862	0	0	0.0126641	0.00208483	0.014489	0.00726147	0.0209198	0.0267534	0.00303172	0.00370426	0.00602844	0.00277223	0.0130597	0.00933371	0	0	0.0250433	0.0231692	0.0128191	0.0122765	0.0127766	0.0486474	0.00671504	0.0110568	0.0117348
Erysipelotrichaceae UCG-003	0	0	0	0	0.0443581	0.058668	0.0228566	0.0119845	0.0518558	0.0117083	0	0	0	0.0110714	0.00587524	0.0117807	0.0183377	0.00725994	0	0	0.00587815	0.0160558	0.002141	0.0446395	0.0405202	0.0579134	0	0	0	0	0.0175558	0.00909039	0	0	0	0	0.000662013	0.000337363	0	0	0	0	0	0	0.0246372	0.113321	0	0	0.0230183
Sutterella	0.0115028	0.00722463	0.0242365	0.0109166	0.00889207	0.0133448	0.0039269	0.00669904	0.0300166	0.0130784	0	0	0.0153754	0.016238	0.0128755	0.0152761	0.0054026	0.00283591	0	0	0	0	0.00632105	0.00404091	0.0366539	0.0293295	0.0258409	0.0229331	0.00781182	0.0101184	0.017293	0.0119096	0.00600513	0.00820944	0.0186006	0.0106454	0.00818488	0.0057914	0.0118874	0.0217588	0.0390919	0.0385366	0.00352113	0.00162565	0.023914	0	0.0148381	0.00777324	0.0182793
Subdoligranulum	0.0402025	0.0619651	0	0	0.0150756	0.00885554	0.0225545	0.0348473	0	0.00180607	0	0	0	0	0.00491687	0.00245971	0.018961	0.0349385	0.0216153	0.0154649	0.0284019	0.0347537	0.0344599	0.0411668	0	0	0	0	0.0142271	0.0120826	0.00147175	0.00713423	0	0	0	0	0.00451372	0.00652235	0.000336436	0.00211544	0.0171536	0.0402506	0	0	0	0	0.000379075	0.0025464	0
Lachnospira	0	0.00422363	0.00856358	0.00539899	0.0558565	0.0431708	0.00755173	0.000368754	0.0345706	0.0400448	0.0155638	0.0445848	0.0528182	0.06217	0.0307513	0.0168296	0.00607792	0.00107765	0.0118025	0.0129829	0.00774598	0.00636813	0.0141714	0.00265185	0.026662	0.020133	0	0	0.00541154	0.00797572	0.0251248	0.0409067	0.00384795	0.0152676	0.00154575	0.00493458	0	0	0	0.0128135	0	0	0.000385123	0	0.0077624	0	0.00460305	0.0303558	0
[Eubacterium] hallii group	0.0117329	0.00844726	0.00274681	0.00379709	0.0131337	0.00983949	0.0106731	0.00995636	0.00484771	0.00915489	0	0	0.022625	0.0212911	0.0064586	0.010033	0.0141299	0.0203619	0.00967713	0.0136193	0.0126353	0.0380733	0.00815619	0.00511428	0.0139084	0.0206922	0.0238925	0	0.00890285	0.00494018	0.00667543	0.0112191	0.00757929	0.010462	0.0180338	0.0209581	0.000842561	0.00163059	0	0	0	0	0.00423636	0.00246651	0.0131141	0.0319391	0.0124012	0.0329022	0.005811
Ruminococcus 2	0.046644	0.0491831	0	0	0	0	0.00745104	0.0148116	0	0	0.0182346	0.0386243	0.0352918	0.0333844	0.0465853	0.0428507	0	0	0	0	0.0287865	0.0120588	0	0	0	0	0	0.000977262	0	0	0.00173456	0.0028767	0	0	0	0	0	0	0	0	0	0	0	0	0.0269514	0.0186406	0	0	0
Unclassified	0.00672917	0.0032233	0.0140572	0.0122812	0.0092498	0.00756411	0.01606	0.0440047	0.00832436	0.0103382	0.000828844	0.00423198	0.00366461	0.0090842	0.00291679	0.00239498	0.00524675	0.00232545	0.00293931	0.0064278	0.00120859	0.00379378	0.0141204	0.012249	0.000702952	0.000372833	0.0419401	0.000977262	0.00698263	0.00660675	0.00851511	0.00863011	0.00384795	0.00620714	0.0125206	0.0113107	0.00294896	0.00168681	0	0.00320338	0.00397027	0.010107	0.0545224	0.0533662	0.00621957	0.0144351	0.00725658	0.00904644	0.00519041
Catenibacterium	0	0	0	0	0	0	0.00730001	0.00989491	0	0	0	0	0	0	0	0	0	0	0	0	0	0	0.03864	0.0180578	0	0	0.0122539	0.0248225	0.0573449	0.0686269	0	0	0	0	0	0	0.0532619	0.0516728	0.0301671	0.0332427	0	0	0	0	0	0	0	0	0
Alloprevotella	0	0	0	0	0	0	0.0130897	0	0.023651	0.0561749	0	0	0	0	0	0	0	0	0	0	0.0405428	0.0898313	0	0	0	0	0	0	0.0338221	0.0286292	0	0	0	0	0	0	0.0539841	0.0765814	0	0	0	0	0	0	0	0	0	0	0
[Ruminococcus] gauvreauii group	0.0174268	0.0103368	0	0	0.0145646	0.0142058	0.0110759	0.00798967	0	0	0	0	0	0	0.00620859	0.00517833	0.0119481	0.010266	0	0	0	0	0.00978743	0.00625079	0	0	0	0	0.0129179	0.00952324	0	0	0	0	0.0413232	0.0439676	0.00144439	0.0026989	0	0	0	0	0	0	0.00795526	0.0190952	0	0	0
Alistipes	0.0147812	0.00894743	0.000484731	0.0036191	0.00275961	0.00830207	0.00458138	0.00571569	0	0.00118328	0	0.00280145	0	0	0.00266678	0.00116512	0.00888312	0.0145199	0.00524555	0.0015274	0.00329616	0.000270984	0.0112657	0.000315696	0	0	0.0155353	0.000130302	0.00157109	0.000119041	0.000262812	0.0112191	0	0	0.000463726	0.00133067	0	0	0	0.0113629	0	0	0.00726232	0.00734346	0.0405477	0.000340987	0	0	0
[Eubacterium] coprostanoligenes group	0.0165066	0.0130043	0	0.000593296	0	0	0.0177717	0.0466474	0	0	0	0	0.0121091	0	0.00733364	0.0071202	0.0118442	0.0143497	0.0134304	0.00222745	0.00829534	0.00277759	0.0040781	0	0	0	0.0551682	0.000195452	0	0	0	0.0122548	0	0	0	0	0.000481464	0	0	0	0	0	0.0037412	0	0	0	0	0	0
Streptococcus	0.000805199	0	0.00113104	0.000652625	0.000255519	0.000491975	0	0	0.0011752	0	0.0386333	0.0292067	0.00342561	0.00045421	0.000541689	0.000453104	0.000571429	0.000907492	0.00149227	0.00420034	0	0.00250661	0.0114187	0.00183104	0.000954007	0.000310694	0.00343519	0.000390905	0.000480056	0	0.00373193	0.000345205	0	0.00125144	0	0	0.00102311	0.0018555	0.00106538	0.000906618	0.00117072	0.00254152	0.00253081	0.00857671	0.000192855	0	0.00324921	0.00596395	0.00265162
Holdemanella	0	0	0	0	0	0	0.0104214	0.00774384	0.000636568	0.00124556	0	0	0	0	0	0	0.0434805	0.0342011	0	0	0.0132945	0.034415	0.0355304	0.0431241	0	0	0	0	0.0134852	0.0117255	0.00220762	0.00575341	0	0	0	0	0	0	0	0	0	0	0	0	0	0	0	0	0
Ruminococcaceae UCG-002	0.00695922	0.00200067	0	0	0.0121116	0.0117459	0.0347883	0.0433901	0	0	0	0	0	0	0.0104588	0.00621399	0.0203117	0.0217798	0.0151488	0.01101	0.00922925	0	0.00907376	0.000315696	0	0	0	0	0	0	0.000315375	0.00120822	0	0	0	0	0.000662013	0.000506044	0	0.00241765	0	0	0	0	0	0	0	0	0
Dialister	0	0	0	0	0	0	0.0128883	0.0154877	0	0	0.0180504	0.0127556	0.0170882	0.0126043	0	0.000323646	0	0	0.000361762	0	0.0145031	0	0	0	0.0229966	0.0288324	0	0	0	0	0	0	0.00548041	0.00475547	0	0	0.0272629	0.0342986	0.0157564	0.00235721	0.00117072	0.000531946	0	0	0	0	0	0.000268043	0
Paraprevotella	0.0048312	0.0126153	0.0253137	0.0282409	0	0	0.00498414	0.00221253	0.00230144	0.00105873	0	0	0	0	0.00583358	0.00226552	0	0	0	0	0	0	0	0	0	0	0	0	0.0115213	0.00619011	0.00183968	0.00673149	0.0100863	0.0370927	0	0	0	0	0	0	0.012827	0.016845	0	0	0	0	0	0	0.0124683
Acidaminococcus	0.00851211	0.00966989	0	0	0	0	0.00201379	0.00571569	0.00151797	0.00442175	0	0	0	0	0	0	0	0	0	0	0.000439488	0	0	0	0.0297248	0.0332443	0	0	0.00170202	0	0.00183968	0.00552327	0.0204641	0.00971117	0	0	0.00415262	0.00764689	0	0	0	0	0.00286092	0.00655866	0.0010607	0	0.0499838	0.0268043	0
Coprococcus 3	0	0	0	0	0.00613246	0.00707214	0.00901173	0.00467089	0.00337871	0.00622781	0	0	0.000876319	0.00369046	0.0088337	0.0229788	0.00805195	0.0140094	0.004929	0.0090371	0	0	0.00259979	0.00334638	0	0	0	0	0	0	0.00199737	0.00408492	0	0	0.0175185	0.0131958	0.00583775	0.00584762	0	0	0	0	0	0	0.0132105	0.0459195	0	0	0
[Eubacterium] eligens group	0.00465865	0.00983661	0	0	0	0	0.0219504	0.00989491	0	0	0	0	0	0	0.0105421	0.000841478	0	0	0.0163245	0.0304843	0.025765	0.0189689	0.0244686	0.0301174	0	0	0	0	0	0	0.000630749	0.00546574	0	0	0	0	0.00144439	0	0	0	0	0	0	0	0	0	0	0	0
Klebsiella	0	0	0	0	0	0	0.0519559	0.124577	0	0	0	0	0	0	0.0206675	0.0366367	0	0	0	0	0	0	0	0	0	0	0	0	0	0	0	0	0	0	0	0	0	0	0	0	0	0	0	0	0	0	0	0	0
Phascolarctobacterium	0	0	0	0	0.0124182	0.0113154	0	0	0	0	0	0	0	0	0.0138339	0.0110687	0	0	0.00981279	0.00884618	0.00648245	0.00548743	0.000254881	0	0	0	0.0163556	0.00977262	0.00318583	0.00238081	0.00141919	0.00920545	0	0	0.0149938	0.0189621	0	0	0.000728945	0.00888486	0	0	0.0112786	0.0122204	0.013307	0	0.0149464	0.00234537	0.0221157
Ruminococcus 1	0.0238109	0	0	0	0	0.00491975	0.0268842	0.0213877	0	0	0	0	0	0	0.000375016	0.00071202	0	0	0.0625396	0.0218927	0.00554854	0	0.00305857	0	0	0	0	0	0	0	0	0	0	0	0	0	0.000361098	0	0	0	0	0	0	0	0	0	0	0	0
Butyricicoccus	0.0028182	0.00344559	0.00280067	0.00355977	0.00240188	0.0019064	0.00377586	0.00178231	0.00171384	0.00274024	0.00768983	0.00351672	0.00577574	0.00420144	0.0039585	0.00258916	0.00405195	0.00442403	0.0042507	0.00763699	0.00296654	0.00223562	0.0053525	0.00574567	0.00577425	0.00161561	0.00466571	0.00195452	0.00213843	0.00172609	0.00241787	0.00293424	0.00285681	0.0046053	0.00448269	0.00354846	0.00222677	0.000730953	0	0.000604412	0	0	0.00154049	0.00162565	0.00462851	0.0130712	0.00389906	0.00676808	0.00293371
Succinivibrio	0	0	0	0	0	0	0.00146	0.000368754	0	0	0	0	0	0	0	0	0	0	0	0	0	0	0	0	0	0	0	0	0	0	0	0	0	0	0	0	0	0	0	0	0	0	0.0690471	0.1106	0	0	0	0	0
Mitsuokella	0	0	0	0	0.00255519	0	0.00558828	0.00147502	0.000685535	0.00155695	0	0	0	0	0	0	0	0	0	0	0	0	0	0	0	0	0	0	0.00061098	0.000654723	0	0	0	0	0	0	0.0186567	0.0361541	0	0	0	0	0	0.00773586	0	0	0	0	0
Lachnospiraceae NK4A136 group	0.000862714	0.00111148	0	0	0.00424162	0.00467376	0.00276897	0.00897302	0	0	0	0	0.00350528	0.00363368	0.0172091	0.00233025	0.000519481	0	0.0101293	0.000572774	0.00791078	0	0.0062191	0.0017679	0	0	0	0	0	0	0	0.00195616	0	0	0	0.00105345	0.000361098	0	0	0.000241765	0	0	0	0	0.00091606	0	0	0	0.000564175
[Eubacterium] ventriosum group	0.00189797	0.0130599	0	0	0.0145135	0.00436628	0.00216483	0.00208961	0.000538635	0.00099645	0	0	0.00346545	0.00482598	0.0015834	0.00362483	0.000831169	0.00113437	0.00248711	0.015274	0.00439488	0.00216787	0.00713667	0.00303069	0	0	0	0	0.00165837	0.00101184	0.000840999	0.000690409	0	0	0.00267931	0.017077	0	0	0	0	0.00427568	0.00384183	0	0	0.000867846	0.00238691	0	0	0
Parasutterella	0	0	0.000323154	0.000711955	0.000255519	0.00018449	0.00166138	0	0	0	0.0248653	0.0138881	0	0	0.00025001	0	0.000571429	0.0012478	0.00836574	0.00820976	0.00648245	0.0035228	0	0	0	0	0	0	0	0	0	0	0	0	0	0	0	0	0	0	0	0	0.000550176	0.000504513	0.00385709	0	0.0101267	0.0094485	0
CAG-56	0.00856962	0.0118929	0	0	0.0151778	0.00990099	0.00171173	0.00141356	0	0	0	0	0.00979884	0.00874354	0.00258344	0.0015535	0.00135065	0.00215529	0.0040246	0.00776427	0	0	0.01723	0.00101023	0	0	0	0	0	0	0.00131406	0.00466026	0	0	0	0	0	0	0	0	0.00127252	0.00537857	0	0	0.00506244	0.0132416	0	0	0
Prevotella 7	0	0	0	0	0	0	0	0	0	0	0	0	0	0	0	0	0	0	0	0	0	0	0	0	0	0	0	0	0	0	0	0	0	0	0	0	0	0	0	0	0	0	0.0364767	0.107349	0	0	0	0	0
Tyzzerella 3	0	0	0.00220822	0.000711955	0	0	0	0	0	0	0	0	0.00677156	0.0183387	0	0	0.000779221	0.00147468	0.00393416	0.00776427	0	0	0	0	0	0	0	0	0.0012656	0.00142849	0	0	0.0168493	0.0137658	0.0321002	0.0116434	0	0	0	0	0	0	0	0	0.00433923	0.00483064	0.00075815	0.00167527	0
[Eubacterium] ruminantium group	0.0364065	0	0	0	0	0	0.00302069	0.00909594	0	0	0	0	0	0	0	0	0	0	0	0	0	0	0	0	0	0	0	0	0	0	0	0	0	0	0	0	0	0	0	0	0	0	0	0	0	0	0	0	0
Ruminococcaceae UCG-013	0.000632657	0.00383461	0	0.000296648	0.00516149	0.00301334	0.000251724	0	0	0.000186834	0	0	0.00179247	0.00493953	0.00200008	0.00142404	0.00264935	0.00192842	0.00560731	0.00776427	0.00417514	0.00189689	0.00616812	0.00088395	0.00286202	0.00441186	0	0	0.00192022	0.000297601	0	0.00103561	0	0	0.00139118	0.00144156	0	0	0	0.0017528	0	0.00011821	0.000275088	0	0.0024589	0.00960446	0.000270768	0.00422167	0
Romboutsia	0	0	0.00333926	0	0	0	0.000704828	0.00153648	0.020713	0.00504453	0.000644656	0.000894081	0.00537741	0.00420144	0.00254177	0.00265389	0.000467532	0	0	0	0.00109872	0.00216787	0.00147831	0.00505114	0	0	0.00138433	0	0	0	0.00578187	0.0247397	0.00151586	0	0	0	0.000902744	0.00376722	0.00117753	0	0.00610811	0	0	0.00196199	0	0	0.00416983	0.000603096	0
Ruminiclostridium 5	0.00575142	0.00205624	0.000215436	0.00889944	0.000817661	0.00270586	0.000755173	0.00153648	0.000538635	0.000373669	0.000322328	0.00101329	0.000318662	0.000567762	0.00241677	0.000776749	0.004	0.0099257	0.00135661	0.000700057	5.4936e-05	0.00250661	0.00616812	0.000631393	0.000401687	0	0.0105107	0.000521207	0	0.000535682	0.000735874	0.0146712	0	0.000350403	0	0.000443557	0	0	0	0.00404956	0	0.000945682	0.000495158	0.000336342	0	0	0	0.000603096	0.000338505
Lachnospiraceae UCG-004	0.000230057	0.00161165	0.00253137	0.00557698	0.00148201	0.000737962	0.000503449	0.000245836	0	0.00261568	0	0	0.00274846	0.00283881	0.00450019	0.00640818	0.000831169	0.000794056	0.00479334	0.00973716	0.0041202	0.00216787	0.00361931	0.00505114	0	0	0	0	0.000261849	0.000178561	0.000262812	0.00120822	0.00052472	0.00255294	0.00216406	0.00382568	0.00168512	0.000674726	0	0	0.010282	0.00845204	0.000495158	0	0.00438745	0	0	0	0.00067701
Faecalitalea	0	0	0	0	0.011805	0.019925	0	0	0	0	0	0	0.00235013	0.00323625	0	0	0	0	0	0	0	0	0	0	0	0	0	0	0	0	0.000998686	0.00189862	0	0.0178706	0.00118508	0.00110889	0	0	0	0	0	0	0	0	9.64274e-05	0.000227324	0.0292429	0.00482477	0
uncultured bacterium	0	0	0	0	0.00158422	0.000983949	0.000352414	0.000676049	0	0	0.00469678	0.0717053	0	0	0	0	0.000103896	0	0.000180881	0	0	0	0	0	0	0	0	0	0	0	0	0	0	0	0	0	0	0	0	0	0	0	0	0	0	0	0	0	0
Intestinibacter	0	0	0	0	0.000919869	0.00221389	0	0.0027042	0.0351092	0	0	0.000834476	0	0	0	0	0.00841558	0.00618229	0.000904404	0	0.00115366	0	0	0	0	0.00124278	0.0204061	0	0	0	0.0203417	0	0	0.000951094	0.000721352	0.00426924	0	0	0	0	0	0.000413736	0	0	0	0	0	0	0
Escherichia-Shigella	0	0	0	0	0.000715454	0.000245987	0	0	0.0001469	0.000373669	0	0	0.000517825	0	0	0	0	0	0	0	0	0	0.00040781	0.00757671	0	0	0	0.00136817	0	0	0	0	0	0.000500576	0.000206101	0	0	0	0.000392509	0	0	0.000472841	0.000330106	0.00880094	0	0	0.0605437	0.012598	0
Barnesiella	0	0	0.00624764	0.00872145	0	0	0	0.000430213	0.000587602	0.00267796	0	0	0	0	0	0	0.00649351	0.00584198	0.00483856	0.00127283	0.00357084	0.000203238	0.00198807	0	0	0	0.010767	0.000130302	0.00885921	0.00279745	0	0.000632875	0	0	0.00118508	0.00454646	0	0	0	0	0	0	0.000660211	0.00056057	0	0	0	0	0.000169252
Erysipelatoclostridium	0.00109277	0.00027787	0.00231594	0.0016019	0.00117539	0.00116844	0	0	0	0	0.00566377	0.0211599	0.000995818	0.00147618	0.000375016	0	0	0	0.00189925	0.00311844	0	0	0	0	0.000451898	0.000310694	0.000563987	0	0.0012656	0.00130945	0	0	0.000349813	0.00185213	0.000360676	0.00155245	0	0	0	0.000120882	0.00646442	0.00703351	0.0012654	0.000616626	0.000144641	0	0.000920611	0.000804128	0
Veillonella	0	0	0	0	0	0	0	0	0	0	0.000644656	0.00065566	0	0.000851644	0	0	0	0	0	0	0	0	0.000815619	0	0	0	0	0	0	0.000178561	0.000315375	0	0	0	0	0	0	0.000899635	0	0	0	0.000768367	0	0	0	0	0.0251273	0.00938149	0.000169252
Rikenellaceae RC9 gut group	0	0	0	0	0	0	0.0254745	0.073505	0	0	0	0	0	0	0.00216676	0.000323646	0	0	0	0	0	0	0	0	0	0	0	0	0	0	0	0	0	0	0	0	0	0	0	0	0	0	0	0	0	0	0	0	0
Ruminiclostridium 9	0.0024156	0.00194509	0.000754026	0.00302581	0.00066435	0.00491975	0.00120828	0.00141356	0	0	0	0	0.000836487	0.000624539	0.000583358	0.00103567	0.000571429	0.000737338	0.000678303	0.00146376	0	0	0.000662691	0	0	0	0.00892125	0.000130302	0.000567339	0.000833284	0.000525624	0.000747943	0	0.000650748	0.000309151	0.00133067	0	0	0	0.00652765	0	0.00011821	0.0012654	0.000168171	0.00404995	0.000227324	0.000216614	0.000268043	0
Sellimonas	0.000345085	0.000333444	0.00166963	0.00124592	0	0	0	0	0	0	0.00336142	0.000953687	0	0	0	0	0	0	0	0	0.000769104	0.00033873	0	0	0.00396666	0.00652458	0.00374282	0.000651508	4.36414e-05	0	0	0	0	0	0.000463726	0.000776225	0	0	0.00342043	0.0103354	0	0.000177315	0.000275088	0	0	0	0.000324921	0.000804128	0
Clostridium sensu stricto 1	0	0	0	0	0	0	0.00337311	0.0054084	0.0305063	0	0.000552563	0	0	0.00794867	0.00150006	0	0.000103896	0.00034031	0	0	0.00280174	0.0163268	0.006423	0.00126279	0	0	0	0	0.00030549	0	0.001682	0.000690409	0	0	0	0	0.00108329	0.0045544	0.000224291	0	0.00055991	0	0	0.000448456	0	0	0.00211199	0.000871139	0
metagenome	0.0124231	0.0128932	0	0	0	0	0.00458138	0.00196669	0	0	0	0	0	0	0.016959	0.014823	0	0	0	0	0	0	0	0	0	0	0	0	0	0	0	0	0.00857043	0.0082595	0	0	0	0	0	0	0	0	0	0	0	0	0	0	0
Oscillibacter	0.00396848	0.00205624	0.000754026	0.00403441	0.000255519	0.00276736	0.00176207	0.00221253	0	0.000311391	0	0.000357632	0.00163314	0.000681315	0.000708363	0.000517833	0.00202597	0.00357325	0.000949625	0	0.00120859	0.000541969	0	0	0.00200844	0.000869943	0.00984413	0	0.00218207	0.000238081	0	0.000172602	0	0	0	0.00404746	0	0	0.000392509	0.00199456	0	0.00106389	0.00170555	0	0.00163927	0	0	0	0.000507757
Lachnospiraceae ND3007 group	0.00230057	0.00205624	0	0	0.0065924	0.000307484	0.00367517	0.00368754	0.000440701	0	0.00188792	0.00453001	0.00227046	0.00414467	0.00291679	0.00265389	0.00176623	0.00164483	0.00343674	0.00534589	0.00324122	0.00528419	0.00244686	0.00296755	0	0	0	0	0.00091647	0.000654723	0.000578187	0.000920545	0.000641325	0.000500576	0	0	0.00102311	0.000674726	0	0	0	0	0	0	0	0	0	0.00113918	0.000394922
Eggerthella	0.00115028	0.00100033	0.00161577	0.00201721	0.00214636	0.00289035	0	0	0	0	0.00105908	0.00172856	0.000238996	0	0	0	0	0	0.000994845	0.00286387	0.000219744	0.000270984	0.000611714	0.000126279	0.00497088	0.00366619	0.00492207	0	0.00209479	0.00214273	0	0	0.000466418	0.000350403	0.00118508	0.00288312	0	0	0.000280363	0.00211544	0	0	0	0	0.00221783	0.00289839	0.000324921	0.000469075	0.000112835
Flavonifractor	0.000805199	0	0.000915603	0.00284782	0.000153312	0.00104545	0	0	0	0.000435947	0.000322328	0.00268224	0.0023103	0.00232783	0	0	0.000987013	0.000737338	0.000678303	0.00082734	0.00115366	0.000203238	0	0	0.00291223	0.0019263	0.0114336	0.000325754	0.00192022	0.000595203	0.000262812	0.000345205	0.00052472	0.00135155	0.000463726	0.00199601	0.000240732	0	0	0.00296162	0.000407208	0.000768367	0.00214569	0.000784797	0.0024589	0	0.000379075	0	0.00180536
Odoribacter	0.00155288	0.000722463	0	0.00106793	0.00367948	0.00270586	0.00135931	0.000860427	0	0	0	0.00232461	0	0	0.00216676	0	0.00280519	0.00181498	0.00266799	0.00101827	0.00148327	0	0.00382321	0.000315696	0	0	0.00266612	0	0.000872829	0	0	0.000632875	0	0	0.000412201	0.0016079	0	0	0	0.00386824	0	0	0.000880282	0.000952968	0.0059785	0	0	0	0
Coprococcus 2	0	0	0	0	0	0	0.0384131	0.0392723	0	0	0	0	0	0	0	0	0	0	0	0	0	0	0	0	0	0	0	0	0	0	0	0	0	0	0	0	0	0	0	0	0	0	0	0	0	0	0	0	0
Christensenellaceae R-7 group	0	0	0	0	0.000255519	0.000614968	0.0115793	0.0358921	0	0	0	0	0	0	0.00204175	0.000776749	0	0	0.00637605	0.00133647	0.00318629	0.00033873	0.00209002	0.000757671	0	0	0	0	0	0	0	0	0	0	0	0	0	0	0	0	0	0	0	0	0	0	0	0	0
Prevotellaceae NK3B31 group	0	0	0	0	0	0	0.00241655	0.000553131	0.000391734	0.0298312	0	0	0	0	0	0	0	0	0	0	0	0	0	0	0	0	0	0	0	0	0.0104074	0.00926299	0	0	0	0	0	0	0	0	0	0	0.0059419	0.00975391	0	0	0	0	0
Bilophila	0	0	0.000484731	0.00486503	0.00229967	0.00172191	0	0	0.000342768	0	0	0	0.00274846	0.00170329	0.000583358	0.000582562	0.000987013	0.000680619	0.00226101	0.00178196	0.00225238	0	0.000560738	0	0.00281181	0.0041633	0	0	0.0025312	0.000892804	0.000420499	0.000345205	0	0	0	0	0	0	0	0.000604412	0	0	0.00181558	0.00151354	0.00448387	0	0.000541536	0	0.000789845
Tyzzerella 4	0	0	0	0	0	0	0	0	0	0	0	0	0	0	0	0	0	0	0	0	0	0	0	0	0.00331392	0.00273411	0	0	0	0	0	0	0	0.00545627	0.00494641	0.00332668	0	0	0	0	0	0	0	0	0	0	0.00920611	0.012866	0.0107757
Turicibacter	0	0.00027787	0	0	0	0	0	0	0.0301635	0	0.00695308	0.000178816	0.000238996	0	0	0	0	0.00158811	0	0.00101827	0.00384552	0.00101619	0.000509762	0.00435661	0.00436835	0	0	0	0	0	0	0	0	0	0.000154575	0	0.000421281	0	0	0	0	0.00212779	0.000385123	0.00224228	0	0	0	0.000201032	0
Coprococcus 1	0.00552137	0.00422363	0	0	0.00449714	0.00541172	0.00161104	0.0013521	0.00205661	0.00267796	0	0	0	0	0.00341681	0.0051136	0	0	0.00212535	0.00127283	0.00082404	0	0.00545445	0.00366208	0	0	0	0	0	0	0	0	0	0	0	0	0	0	0	0	0	0	0	0	0	0	0	0	0
Tyzzerella	0.00212803	0.000889185	0	0	0.00342396	0.00436628	0.00171173	0.000245836	0	0.000685059	0	0	0.00203147	0.000851644	0.00150006	0.00181242	0	0	0.00280365	0.00375485	0	0	0.00178417	0.000820811	0.00145612	0.000497111	0.000205086	0	0	0	0.000157687	0	0	0	0	0	0	0	0	0.000241765	0	0	0	0	0.00269997	0.000454649	0	0.000402064	0
Senegalimassilia	0	0	0	0	0	0	0.00146	0.00190523	0.00509255	0.00137012	0	0	0	0	0.00108338	0.00148877	0.00155844	0.00357325	0	0	0.000439488	0.00162591	0	0	0	0	0	0	0	0	0.000840999	0.000863011	0	0	0	0	0.0031897	0.00461063	0.00151396	0.00429133	0	0	0	0	0	0	0	0	0.00112835
Slackia	0	0	0	0	0	0	0.00146	0.00295003	0.000195867	0.000373669	0	0	0	0	0	0	0	0	0	0	0	0	0	0	0	0	0.00343519	0.00293179	0	0	0	0	0	0	0	0	0.00156476	0.00236154	0	0.000604412	0	0	0.000715229	0.00196199	0	0	0	0	0.00614951
Ruminococcaceae UCG-014	0	0	0	0	0	0	0.0312138	0.0128449	0	0	0	0	0	0	0.00462519	0	0	0	0	0	0	0	0	0	0	0	0	0	0	0	0	0	0	0	0	0	0	0	0	0	0	0	0	0	0	0	0	0	0
Ruminococcaceae NK4A214 group	0.00293323	0.000833611	0	0	0.000511038	0.00344382	0.00156069	0.00282712	0	0	0	0	0	0	0	0.000776749	0.00441558	0.00266576	0.00244189	0.000318208	0	0	0.000662691	0	0	0	0	0	0	0	0	0	0	0	0	0	0	0	0	0	0	0	0	0	0	0	0	0	0
Lachnospiraceae FCS020 group	0.000230057	0.000833611	0	0.000177989	0	0.000553471	0.000855863	0.00159793	0.0001469	0.000498225	0	0	0	0.000510986	0.00179174	0.00226552	0.00171429	0.00226873	0.000994845	0.0022911	0	0	0.00346638	0.00429347	0	0	0.000717801	0	0	0	0	0.000747943	0	0	0	0	0.00138421	0.00112454	0	0	0	0	0	0	0	0	0	0	0
Butyricimonas	0.00103526	0.00111148	0	0.00177989	0.00321954	0.00319784	0.0019131	0.00196669	0	0	0	0	0	0	0.00187508	0.000647291	0.000311688	0.00119108	0.00284887	0.00159104	0.0013734	0	0.000509762	0	0.00225949	0.00198844	0.00138433	0	0.000741905	0	0	0	0	0	0	0.00149701	0	0	0	0	0	0	0	0	0	0	0	0	0
Marvinbryantia	0.000345085	0.000444593	0	0	0.000817661	0.00110694	0.00135931	0.00202815	0	0.000435947	0	0	0	0	0.0007917	0.000647291	0.000467532	0.000964211	0.000587863	0.000509133	0	0	0.0010705	0.00088395	0	0	0	0	0.002313	0.000416642	0	0	0	0	0	0	0.000962927	0	0	0	0	0	0.00242077	0.000784797	0	0	0	0	0
Ruminococcaceae UCG-004	0.00115028	0.00116706	0.000161577	0.00118659	0.0013287	0.000860956	0.00221517	0.00295003	0	0	0	0	0	0	0.000875036	0.000776749	0.00161039	0.00215529	0.000813964	0	0.00082404	0	0.00122343	0	0.000401687	0	0	0	0.00113468	0.000178561	0	0.000863011	0	0	0.000154575	0.00116434	0	0	0	0.00114838	0	0	0.000550176	0	0	0	0	0	0
Enterococcus	0	0	0	0	0	0	0.00624276	0	0	0	0	0.0147821	0	0	0	0	0	0	0	0	0	0	0	0.000252557	0.000451898	0	0	0	0	0	0	0	0	0	0	0	0	0	0	0	0.000458109	0.000709262	0	0	0	0	0	0	0
Ruminococcaceae UCG-005	0	0.000333444	0	0.000296648	0	0.000860956	0.00654483	0.0141356	0	0	0	0	0	0	0.0007917	0	0.0012987	0.00204186	0.00266799	0.000572774	0	0	0.00040781	0	0	0	0	0	0.00061098	0	0	0	0	0	0	0.000388113	0	0	0	0	0	0	0	0	0	0	0	0	0
Allisonella	0	0	0.00296224	0.000711955	0.000153312	0	0	0.000122918	0	0	0	0	0.000916152	0.000567762	0	0	0.000727273	0	0	0	0.000659232	0.000880699	0.000356833	0	0	0	0	0	0.000872829	0.000773763	0.000893561	0.00097808	0	0	0	0	0	0	0.0024672	0.00217588	0.00173063	0.00165494	0.000605194	0.00151354	0	0.000170493	0	0	0.00112835
Coprobacter	0	0	0.0021005	0.00379709	0.00143091	0.00104545	0.000855863	0	0	0	0	0	0	0	0	0	0	0.000397028	0	0	0	0	0.00198807	0.000252557	0	0	0.00066653	0	0	0	0.000262812	0.000345205	0	0	0.00195796	0.00255045	0	0	0	0	0	0	0	0	0	0	0	0	0
Ambiguous_taxa	0	0	0	0	0	0	0	0	0	0	0	0	0	0	0	0	0.000363636	0.000510465	0	0	0	0	0	0	0	0	0	0	0	0.00119041	0	0.0023589	0	0	0	0	0	0	0	0	0	0	0.000275088	0	0.025264	0	0	0	0
Moryella	0	0	0	0	0	0	0	0	0	0	0.000782797	0.00184777	0	0	0	0	0	0	0	0	0	0	0	0	0	0	0.000102543	0	0	0	0	0	0.000408116	0.00145167	0.00242168	0.00543358	0	0	0	0	0	0	0.00478653	0.00151354	0	0	0.00124553	0	0
Ruminococcaceae UCG-003	0.00132283	0.00122263	0	0	0.00194195	0.000799459	0.000906208	0	0	0.000498225	0	0	0	0	0.000875036	0.00135931	0	0	0.00122095	0.00133647	0.000604296	0	0.00158026	0	0	0	0	0	0	0	0.00021025	0.000575341	0	0	0	0	0.000421281	0	0	0	0	0	0	0	0	0	0	0	0
Terrisporobacter	0.000287571	0	0	0	0	0	0	0	0.0242386	0	0	0	0	0	0	0	0	0	0	0	0	0.000609715	0	0	0	0	0	0	0	0	0	0	0	0	0	0	0	0	0	0	0	0	0.000440141	0	0	0	0	0	0
Ruminiclostridium 6	0	0	0	0	0	0	0	0.000737508	0	0	0	0	0	0	0	0	0	0	0	0	0	0	0.0115716	0.000189418	0	0	0	0	0	0	0	0	0	0	0	0	0	0	0	0	0	0	0	0	0	0	0	0	0
Lachnospiraceae UCG-001	0.0004026	0	0	0	0	0	0.00372552	0.00590007	0	0	0	0	0.00163314	0.00107875	0.00133339	0.00110039	0	0	0.00126617	0.000572774	0.0035159	0.000677461	0.00117245	0.000378836	0	0	0	0	0	0	0	0	0	0	0	0	0	0	0	0	0	0	0	0	0	0	0	0	0
Negativibacillus	0	0	0.000215436	0.000949273	0	0	0.00332276	0.00620736	0	0	0	0	0	0	0.00025001	0	0	0.000567183	0	0	0	0	0	0	0.000150633	0	0	0	0.000174566	0	0	0.000460273	0	0	0	0	0	0	0	0.000664853	0	0	0.00148548	0.000336342	0.000385709	0.000909298	0	0	0
Family XIII AD3011 group	0.000977742	0.00027787	0	0	0.000562142	0.0018449	0.00201379	0.0027042	0	0	0	0	0.000238996	0	0	0	0.000935065	0.000737338	0.000587863	0	0.00027468	0	0.000254881	0	0	0	0	0	0.00091647	0	0	0	0	0	0	0	0	0	0	0	0	0.000236421	0.000385123	0	0.000337496	0	0	0	0
Bacillus	0	0	0	0	0	0	0	0	0	0.00193062	0	0	0	0	0	0	0	0	0	0	0	0	0.00137636	0	0	0	0	0	0	0	0	0	0	0	0	0.000499002	0	0	0	0	0	0	0	0	0.00101249	0.00233008	0	0.00824231	0
Lactobacillus	0	0	0	0	0	0	0.000402759	0	0	0	0	0	0	0	0	0.000453104	0.000103896	0.000283591	0	0	0	0	0	0	0	0	0	0	0	0	0	0	0	0	0	0	0	0	0	0	0	0	0	0	0	0	0.00102892	0.0163506	0
Adlercreutzia	0	0	0	0	0.000357727	0.0038743	0.00105724	0.00221253	0	0	0.000460469	0.00131132	0.00171281	0.00170329	0	0	0.000519481	0.00113437	0	0	0	0	0	0	0	0	0	0	0	0	0.000157687	0.000863011	0	0	0	0	0	0	0	0	0	0	0	0	0	0	0	0	0
UBA1819	0.000460114	0	0.000215436	0.00154257	0	0.000553471	0	0	0	0	0	0	0.000159331	0	0	0	0.00025974	0	0	0	0	0	0	0	0.000301265	0.000186416	0.00210213	0	0.000218207	0	0	0	0	0	0	0.000332668	0	0	0	0	0	0	0.000605194	0	0.000530351	0.00051148	0	0	0
[Clostridium] innocuum group	0.000287571	0	0	0	0	0	0	0	0	0	0.000184188	0.00226501	0.000238996	0.000397434	0	0	0	0	0	0	0	0	0	0	0.00336413	0.00571677	0.000871616	0	0	0	0	0	0	0.000650748	0	0	0	0	0	0.000423089	0	0	0	0	0	0.000625142	0	0	0
Enterorhabdus	0	0	0	0	0.00112428	0.00129143	0.00256759	0.00344171	0	0.000498225	0	0	0	0	0.000208342	0.000388375	0.000727273	0.000964211	0	0	0	0	0	0	0	0	0	0	0	0	0	0.00028767	0	0	0	0	0	0	0	0	0	0	0	0	0	0	0	0	0
Actinomyces	0	0	0.00053859	0.000355977	0	0	0.000251724	0.000553131	0	0	0.00151955	0.000894081	0.000199164	0.000170329	0	0	0	0	0.000361762	0.000190925	0	0	0	0	0.000451898	0.000434972	0.000307629	0.000260603	0.000349132	0	0	0	0.000291511	0	0.000206101	0.000221779	0	0.000730953	0.000224291	0	0	0.000472841	0	0	0	0.000738804	0	0	0.000394922
Desulfovibrio	0	0	0	0	0	0	0.00387655	0.00215107	0	0	0	0	0	0	0.00145839	0.000647291	0	0	0	0	0	0	0	0	0	0	0	0	0	0	0	0	0	0	0	0	0	0	0	0	0	0	0	0	0	0	0	0	0
Libanicoccus	0	0	0	0	0	0	0.000302069	0.000676049	0	0	0	0	0	0	0	0	0	0	0	0	0	0	0	0	0	0	0.00169196	0	0	0	0	0	0	0	0	0	0.00150457	0.00219286	0.00151396	0.000785736	0	0	0	0	0	0	0	0	0
Peptococcus	0	0	0	0	0	0	0.00251724	0.00251982	0	0	0	0	0	0	0	0	0	0	0	0	0	0	0	0	0	0	0	0	0	0	0	0	0	0	0	0	0	0	0.00106538	0.00120882	0	0	0	0	0	0	0	0	0
Holdemania	0	0	0	0.000296648	0.000459935	0.000614968	0	0.000184377	0	0.000186834	0	0	0	0	0	0.000129458	0.000519481	0.00034031	0.000406982	0.000445491	0.00054936	0	0.000356833	0	0	0	0	0	0.000261849	0	0	0.000115068	0	0	0.000257626	0.000998004	0	0	0	0	0	0	0	0	0	0	0	0	0.000282087
Shuttleworthia	0	0	0.00188506	0.000830614	0	0	0.000956552	0.000737508	0	0	0	0.00077487	0	0	0	0	0	0	0	0	0	0	0	0	0	0	0	0	0	0	0	0	0	0	0	0	0	0	0	0	0	0	0	0	0.000819633	0.00125028	0	0	0
Olsenella	0	0	0	0	0	0	0	0	0	0.000435947	0	0	0	0	0	0	0	0	0	0	0	0	0	0	0	0	0	0	0	0	0	0	0	0	0	0	0	0	0.00140182	0.000543971	0	0	0.000825264	0	0	0	0	0	0
Solobacterium	0	0	0	0	0	0	0.000201379	0	0	0	0	0	0	0	0	0	0	0	0	0	0	0	0	0	0	0	0	0.000325754	0	0	0	0	0	0	0	0	0	0	0	0	0	0	0	0	0	0	0	0	0
Anaerofilum	0	0	0	0	0	0	0	0	0	0	0	0	0	0	0	0	0	0	0	0	0	0	0	0	0	0	0	0	0	0	0	0	0	0	0	0	0	0	0	0	0	0	0	0	0	0	0	0	0
Raoultibacter	0	0	0	0	0	0	0.00201379	0.00215107	0	0	0	0	0	0	0	0	0	0	0	0	0	0	0	0	0	0	0	0	0	0	0	0	0	0	0.000721352	0.00188512	0	0	0	0	0	0	0	0	0	0	0	0	0
Eisenbergiella	0	0	0	0	0	0	0	0	0	0	0	0	0	0	0	0	0	0	0	0	0	0	0	0	0	0	0	0	0	0	0	0	0	0	0	0	0	0	0	0.000241765	0	0	0	0	0	0	0	0	0
Haemophilus	0	0	0	0	0	0	0	0	0.000391734	0	0.000184188	0.000178816	0	0	0.000208342	0	0	0	0.000180881	0	0.00126353	0.000677461	0.00137636	0.000315696	0	0	0	0	0	0	0.000157687	0	0	0	0	0	0	0	0	0	0	0	0	0	0	0	0	0.00207733	0
uncultured Porphyromonadaceae bacterium	0	0	0	0	0	0	0	0	0	0	0	0	0	0	0.00445852	0.00233025	0	0	0	0	0	0	0	0	0	0	0	0	0	0	0	0	0	0	0	0	0	0	0	0	0	0	0	0	0	0	0	0	0
[Eubacterium] xylanophilum group	0	0	0	0	0	0	0	0	0	0	0	0	0.00187214	0.00187362	0	0	0	0	0	0	0	0	0	0	0	0	0	0	0	0	0	0	0	0	0	0	0	0	0	0	0	0	0	0	0	0	0	0	0
Erysipelotrichaceae UCG-004	0	0	0	0	0	0	0.00105724	0.00460943	0	0	0	0	0	0	0	0	0	0	0	0	0	0	0	0	0	0	0	0	0	0	0	0	0	0	0	0	0	0	0	0	0	0	0	0	0	0	0	0	0
Coprobacillus	0	0	0	0	0	0	0	0	0	0	0	0	0	0	0	0	0	0	0	0	0	0	0	0	0	0	0	0	0	0	0	0	0	0	0	0	0	0	0	0.000302206	0	0	0.000385123	0	0	0	0	0	0
Citrobacter	0	0	0	0	0	0	0	0.00528548	0	0	0	0	0	0	0	0	0	0	0	0	0	0	0	0	0	0	0	0	0	0	0	0	0	0	0	0	0.000180549	0	0	0	0	0	0	0	0	0	0	0	0
Merdibacter	0	0.000111148	0	0	0	0	0	0	0	0	0	0	0	0	0	0.000323646	0.00025974	0.000397028	0.000768744	0.000509133	0	0	0	0	0.0014059	0.000186416	0	0	0	0	0	0.000517807	0	0	0	0	0	0	0	0	0	0	0	0	0	0	0	0	0
Selenomonas	0	0	0	0	0	0	0	0	0	0	0	0	0	0	0	0	0.00166234	0.00102093	0	0	0	0	0	0	0	0	0	0	0	0	0	0	0	0	0	0	0	0	0	0	0	0	0.000495158	0.00190594	0	0	0	0	0
Fournierella	0	0	0	0	0	0	0	0	0	0	0.000368375	0.00369554	0	0	0	0	0	0	0	0	0	0	0	0	0	0	0	0	0	0	0	0	0	0	0	0	0	0	0	0	0	0	0	0	0	0	0	0	0.000112835
Succinatimonas	0	0	0	0	0	0	0	0	0	0	0	0	0	0	0	0	0	0	0	0	0	0	0	0	0	0	0	0	0.00274941	0.00124993	0	0	0	0	0	0	0	0	0	0	0	0	0	0	0	0	0	0	0
Lactococcus	0	0	0.000269295	0	0.000204415	0.000245987	0	0	0	0	0	0	0	0	0	0	0	0	0	0	0	0	0	0	0	0	0	0	0	0	0.000998686	0	0	0.00155178	0	0	0	0	0	0	0	0	0	0	0	0	0	0	0
Lachnospiraceae UCG-010	0	0	0	0	0	0	0	0	0	0	0	0	0	0	0	0	0.000155844	0	0.000271321	0.000572774	0.00027468	0	0	0	0	0	0	0	0	0	0	0.000230136	0.00052472	0.00110127	0	0	0	0	0	0	0	0	0.00022007	0	0.000144641	0	0	0	0
Gordonibacter	0.0004026	0.000389019	0	0.000237318	0	0	0	0	0	0	0	0	0.000358494	0.000340657	0	0	0	0.000283591	0.000135661	0	0	0	0.000305857	0	0	0	0	0	0	0	0	0	0	0	0	0.000720781	0	0	0	0	0	0	0	0	0	0	0	0	0
CHKCI002	0	0	0	0	0	0	0	0	0	0	0	0	0	0	0.000166674	0	0	0	0	0	0	0	0	0	0	0	0	0	0	0	0	0	0	0	0	0	0	0	0	0	0	0	0	0	0	0	0	0	0
Anaerovibrio	0.00126531	0.00227854	0	0	0	0	0	0	0	0	0	0	0	0	0	0	0	0	0	0	0	0	0	0	0	0	0	0	0	0	0	0	0	0	0	0	0	0	0	0	0	0	0	0	0	0	0	0	0
Ruminococcaceae UCG-008	0	0	0	0	0	0	0	0	0	0	0	0	0	0	0	0	0	0	0	0	0	0	0	0	0	0	0	0	0	0	0	0	0	0	0	0	0	0	0	0	0	0	0	0	0	0	0	0	0
Lachnospiraceae UCG-008	0	0	0	0	0.000408831	0	0.000805518	0	0	0	0	0	0	0	0	0	0	0	0	0	0.00027468	0	0	0	0	0	0	0	0	0	0	0	0	0	0	0	0	0	0	0.00114838	0	0	0	0	0	0	0	0	0
Oscillospira	0	0.000222296	0	0	0	0	0	0	0	0	0	0.000834476	0	0	0	0	0	0	0	0	0	0	0	0	0	0	0	0	0	0	0	0	0	0	0	0.000887115	0	0	0	0	0	0	0	0	0.000385709	0	0	0	0
DTU089	0.000345085	0	0	0	0	0.000430478	0	0	0	0	0	0	0	0	0	0	0	0	0	0	0	0	0	0	0	0	0	0	0	0	0	0	0	0	0	0.000388113	0	0	0.000224291	0	0	0	0	0	0	0	0	0	0
[Eubacterium] brachy group	0	0	0	0.000296648	0	0	0	0	0	0	0	0	0	0	0	0	0	0	0	0	0.000219744	0	0	0	0.000251054	0	0.000358901	0	0	0	0	0	0	0	0	0	0	0	0	0.000362647	0	0	0	0	0	0	0	0	0
Enorma	0	0	0.000861744	0.00172056	0	0	0	0	0	0	0	0	0	0	0	0	0	0	0	0	0	0	0	0	0	0	0	0	0	0	0	0	0	0	0	0	0	0	0	0	0	0	0	0	0	0	0	0	0
Candidatus Soleaferrea	0	0	0	0	0.000204415	0	0	0	0	0	0	0.000298027	0.000159331	0.000510986	0	0	0	0.000226873	0	0	0.000219744	0	0	0	0	0	0	0	0	0	0	0	0	0	0	0	0	0	0	0	0	0	0	0	0.000192855	0	0	0	0
Oxalobacter	0	0	0	0	0	0	0.00110759	0.000860427	0	0	0	0	0	0	0.000208342	0	0	0	0	0	0	0	0	0	0	0	0	0	0	0	0	0	0	0	0	0	0	0	0	0	0	0	0	0	0	0	0	0	0
Ruminococcaceae UCG-009	0	0	0	0	0	0	0	0	0	0	0	0	0	0	0	0	0	0	0	0	0	0	0	0	0	0	0	0	0	0	0	0	0	0	0	0	0	0	0	0	0	0	0	0	0	0	0	0	0
gut metagenome	0	0	0	0	0	0	0	0	0	0	0	0	0	0	0	0	0	0	0	0	0	0	0	0	0	0	0	0	0	0	0	0	0	0	0	0	0	0	0	0	0	0	0	0	0	0	0	0	0
Ruminococcaceae UCG-010	0	0	0	0	0	0	0.000251724	0	0	0	0	0	0	0	0	0	0	0	0	0	0	0	0	0	0	0	0	0	0	0	0	0	0	0	0	0	0	0	0	0	0	0	0	0	0	0	0	0	0
Varibaculum	0	0	0	0	0	0	0	0	0	0	0	0	0	0	0	0	0	0	0	0	0	0	0	0	0	0	0	0	0	0	0	0	0	0	0	0	0	0	0	0	0	0	0	0	0	0	0	0	0
Akkermansia	0.000115028	0	0	0	0	0	0	0	0	0	0	0	0	0	8.33368e-05	0	0	0	0	0	0	0	0	0	0.000200844	0.000248555	0.000615258	0	0	0	0	0	0	0	0	0	0	0	0	0	0	0	0	0	0	0	0	0	0
Parvimonas	0	0	0	0	0	0	0	0	0	0	0	0	0	0	0	0	0	0	0	0	0	0	0	0	0	0	0	0	0	0	0	0	0	0	0	0	0	0	0	0	0	0	0	0	0	0	0	0	0
Brachyspira	0	0	0	0	0	0	0.000302069	0	0	0	0	0	0	0	0	0	0	0	0	0	0.000384552	0.000812953	0	0	0	0	0	0	0	0	0	0	0	0	0	0	0	0	0	0	0	0	0	0	0	0	0	0	0
Faecalicoccus	0	0	0	0	0	0	0	0.000184377	0	0	0	0	0	0	0	0	0	0	0	0	0	0	0	0	0	0	0	0	0	0	0	0	0	0	0	0	0.000421281	0.000449817	0	0	0	0	0	0	0	0	0	0	0
GCA-900066225	0	0	0	0	0	0	0	0	0	0	0	0	0	0	0	0	0	0.000113437	0	0	0	0	0	0	0	0	0.000461444	0	0.000174566	0	0	0	0	0	0	0	0	0	0	0	0	0	0	0	0	0	0	0	0
Granulicatella	0	0	0	0.000177989	0	0	0	0	0.000342768	0	0.000230234	0	0	0	0	0	0	0	0	0	0	0	0	0	0	0	0.000358901	0	0	0	0.000315375	0	0	0	0	0	0	0	0	0	0	0	0	0	0	0	0	0	0
Paraeggerthella	0	0	0	0	0	0	0	0	0	0	0	0	0	0	0	0	0	0	0	0	0	0	0	0	0	0	0	0	0	0	0	0	0	0	0	0	0	0	0	0	0	0.00141852	0	0	0	0	0	0	0
Zymophilus	0	0	0	0	0	0	0	0	0	0	0	0	0	0	0	0	0	0	0	0	0	0	0	0	0.000702952	0.000683527	0	0	0	0	0	0	0	0	0	0	0	0	0	0	0	0	0	0	0	0	0	0	0
Intestinimonas	0	0	0	0	0	0	0	0	0	0	0	0	0	0	0	0	0	0	0	0	0	0	0.000254881	0	0	0	0	0	0	0	0	0	0	0	0	0	0	0	0	0	0	0	0	0	0	0	0	0	0
Phocea	0	0	0	0	0	0	0	0	0	0	0	0	0	0	0	0	0	0	0	0	0.000219744	0	0	0	0	0	0.00066653	0	0	0	0	0	0	0	0	0	0	0	0	0	0	0	0.000385123	0	0	0	0	0	0
Alloscardovia	0	0	0	0	0	0	0	0	0	0	0	0	0	0	0	0	0	0	0	0	0	0	0	0	0	0	0	0	0	0	0	0	0	0	0	0	0	0	0	0	0	0	0	0	0	0	0	0	0
Peptoniphilus	0	0	0	0	0	0	0	0	0	0	0	0	0	0	0	0	0	0	0	0	0	0	0	0	0	0	0	0	0	0	0	0	0	0	0	0	0	0	0	0	0	0	0	0	0	0	0	0	0
Ruminiclostridium	0	0	0	0	0	0	0	0.000491672	0	0	0	0	0	0	0	0	0	0	0	0	0	0	0	0	0	0	0	0	0	0	0	0	0	0	0	0	0	0	0	0.000362647	0	0	0	0	0	0	0	0	0
Lachnospiraceae UCG-003	0	0	0	0	0	0.00110694	0	0	0	0	0	0	0	0	0	0	0	0	0	0	0	0	0	0	0	0	0	0	0	0	0	0	0	0	0	0	0	0	0	0	0	0	0	0	0	0	0	0	0
Family XIII UCG-001	0	0	0	0	0	0	0	0.000368754	0	0	0	0	0	0	0	0	0.00025974	0.000283591	0.000180881	0	0	0	0	0	0	0	0	0	0	0	0	0	0	0	0	0	0	0	0	0	0	0	0	0	0	0	0	0	0
Asteroleplasma	0	0	0	0	0	0	0	0.0010448	0	0	0	0	0	0	0	0	0	0	0	0	0	0	0	0	0	0	0	0	0	0	0	0	0	0	0	0	0	0	0	0	0	0	0	0	0	0	0	0	0
[Eubacterium] fissicatena group	0	0	0	0	0	0	0	0	0	0	0	0	0	0	0	0	0	0	0.000135661	0	0	0	0	0	0	0	0	0	0	0	0	0	0	0	0	0	0	0	0	0	0	0	0	0	0	0	0	0	0
Prevotella	0	0	0	0	0	0	0	0	0	0	0	0	0	0	0	0	0	0	0	0	0	0	0	0	0	0	0	0	0	0	0	0	0	0	0	0	0	0	0	0	0	0	0	0	0	0	0	0	0
Eubacterium	0	0	0	0	0	0	0	0.000430213	0	0	0	0	0	0	0	0	0	0	0	0	0	0	0	0	0	0	0.000256358	0	0	0	0	0	0	0	0	0	0	0	0	0	0	0	0	0	0	0	0	0	0
[Eubacterium] nodatum group	0	0	0	0	0	0	0	0	0	0	0	0	0	0	0	0	0	0	0	0	0	0	0	0	0	0	0	0	0	0	0	0	0	0	0	0	0	0	0	0	0	0	0	0	0	0	0	0	0
Oribacterium	0	0	0	0	0	0	0.000151035	0.00061459	0	0	0	0	0	0	0	0	0	0	0	0	0	0	0	0	0	0	0	0	0	0	0	0	0	0	0	0	0	0	0	0	0	0	0	0	0	0	0	0	0
Prevotellaceae UCG-003	0	0	0	0	0	0	0.000755173	0	0	0	0	0	0	0	0	0	0	0	0	0	0	0	0	0	0	0	0	0	0	0	0	0	0	0	0	0	0	0	0	0	0	0	0	0	0	0	0	0	0
Selenomonas 1	0	0	0	0	0	0	0	0	0	0	0	0	0	0	0	0	0	0	0	0	0	0	0	0	0	0	0	0	0	0	0	0	0	0	0	0	0	0	0	0	0	0	0	0	0	0	0	0	0
Cloacibacillus	0	0	0	0	0	0	0	0	0	0	0	0	0	0	0	0	0	0	0	0	0	0	0	0	0	0	0	0	0	0	0	0	0	0	0	0	0	0	0	0	0	0	0	0	0	0	0	0	0
UC5-1-2E3	0	0	0	0	0	0	0	0	0	0	0	0.000596054	0	0	0	0	0	0	0	0	0	0	0	0	0	0	0	0	0	0	0	0	0	0	0	0	0	0	0	0	0	0	0	0	0	0	0	0	0
Rothia	0	0	0	0	0	0	0	0	0.0001469	0	0.000230234	0.000178816	0	0	0	0	0	0	0	0	0	0	0	0	0	0	0	0	0	0	0	0	0	0	0	0	0	0	0	0	0	0	0	0	0	0	0	0	0
Peptostreptococcus	0	0	0	0	0	0	0	0	0	0	0	0	0	0	0	0	0	0	0	0	0	0	0	0	0	0	0	0	0	0	0	0	0	0	0	0	0	0	0	0	0	0	0	0	0	0	0	0	0
Gemella	0	0	0	0	0	0	0	0	0	0	0	0	0	0	0	0	0.000207792	0	0	0	0	0	0	0	0	0	0	0	0	0	0	0	0	0	0	0	0	0	0	0	0.000203604	0	0	0	0	0	0	0	0
Defluviitaleaceae UCG-011	0	0	0	0	0	0	0	0.000122918	0	0	0	0	0	0	0	0	0	0	0	0	0	0	0	0	0	0	0	0	0	0	0	0	0	0	0	0	0	0	0	0	0	0	0	0	0	0	0	0	0
Lactonifactor	0	0	0	0	0	0.000245987	0	0	0	0	0	0	0	0	0	0	0	0	0	0	0	0	0	0	0	0	0	0	0	0	0	0	0	0	0	0	0	0	0	0	0	0	0	0	0	0	0	0	0
Ezakiella	0	0	0	0	0	0	0	0	0	0	0	0	0	0	0	0	0	0	0	0	0	0	0	0	0	0	0	0	0	0	0	0	0	0	0	0	0	0	0	0	0	0	0	0	0	0	0	0	0
Catabacter	0	0	0	0	0	0	0	0	0	0	0	0	0	0	0	0	0	0	0	0	0	0	0	0	0	0	0	0	0.000218207	0	0	0	0	0	0	0	0	0	0	0.000120882	0	0	0	0	0	0	0	0	0
Finegoldia	0	0	0	0	0	0	0	0	0	0	0	0	0	0	0	0	0	0	0	0	0	0	0	0	0	0	0	0	0	0	0	0	0	0	0	0	0	0	0	0	0	0	0	0	0	0	0	0	0
Anaerococcus	0	0	0	0	0	0	0	0	0	0	0	0	0	0	0	0	0	0	0	0	0	0	0	0	0	0	0	0	0	0	0	0	0	0	0	0	0	0	0	0	0	0	0	0	0	0	0	0	0
Lachnospiraceae UCG-002	0	0	0	0	0	0	0	0	0	0	0	0	0	0	0.000208342	0.000194187	0	0	0	0	0	0	0	0	0	0	0	0	0	0	0	0	0	0	0	0	0	0	0	0	0	0	0	0	0	0	0	0	0
TM7 phylum sp. oral clone DR034	0	0	0	0	0	0	0.000201379	0.000184377	0	0	0	0	0	0	0	0	0	0	0	0	0	0	0	0	0	0	0	0	0	0	0	0	0	0	0	0	0	0	0	0	0	0	0	0	0	0	0	0	0
Leuconostoc	0	0	0	0	0	0	0	0	0	0	0	0	0	0	0	0	0	0	0	0	0	0	0	0	0	0	0	0	0	0	0	0	0	0	0	0	0	0	0	0	0	0	0	0	0	0	0	0	0
Atopobium	0	0	0	0	0	0	0	0	0	0	0	0	0	0	0	0	0	0	0	0	0	0	0	0	0	0	0	0	0	0	0	0	0	0	0	0	0	0	0	0	0	0	0	0	0	0	0	0	0
Anaerotruncus	0.000230057	0	0	0	0	0	0	0	0	0	0	0	0	0	0	0	0	0	0	0	0	0	0	0	0	0	0	0	0	0	0	0	0	0	0	0	0	0	0	0	0	0	0	0	0	0	0	0	0
Scardovia	0	0	0	0	0	0	0	0	0	0	0	0	0	0	0	0	0	0	0	0	0	0	0	0	0	0.000186416	0	0	0	0	0	0	0	0	0	0	0	0	0	0	0	0	0	0	0	0	0	0	0
Dielma	0	0	0	0.000177989	0	0	0	0	0	0	0	0	0	0	0	0	0	0	0	0	0	0	0	0	0	0	0	0	0	0	0	0	0	0	0	0	0	0	0	0	0	0	0	0	0	0	0	0	0
Acetanaerobacterium	0	0	0	0	0	0	0	6.1459e-05	0	0	0	0	0	0	0	0	0	0	0	0	0	0	0	0	0	0	0	0	0	0	0	0	0	0	0	0	0	0	0	0	0	0	0.000110035	0	0	0	0	0	0
Weissella	0	0	0	0	0	0	0	0	0	0	0	0	0	0	0	0	0	0	0	0	0	0	0	0	0	0	0	0	0	0	0	0	0	0	0	0	0	0	0	0	0	0	0	0	0	0	0	0	0
GCA-900066755	0	0	0	0	0	0	0	0	0	0	0	0	0	0	0	0	0	0	0.000135661	0	0	0	0	0	0	0	0	0	0	0	0	0	0	0	0	0	0	0	0	0	0	0	0	0	0	0	0	0	0
GCA-900066575	0	0	0	0	0	0	0	0	0	0	0	0	0	0	0	0	0	0	0	0	0	0	0	0	0	0	0	0	0	0	0	0	0	0	0	0	0	0	0	0	0	0	0	0	0	0	0	0	0
Corynebacterium	0	0	0	0	0	0	0	0	0	0	0	0	0	0	0	0	0	0	0	0	0	0	0	0	0	0	0	0	0	0	0	0	0	0	0	0	0	0	0	0	0	0	0	0	0	0	0	0	0
TM7 phylum sp. oral clone FR058	0	0	0	0	0	0.000122994	0	0	0	0	0	0	0	0	0	0	0	0	0	0	0	0	0	0	0	0	0	0	0	0	0	0	0	0	0	0	0	0	0	0	0	0	0	0	0	0	0	0	0
Mailhella	0	0	0	0	0	0	0	0	0	0	0	0	0	0	0	0	0	0	0	0	0	0	0.000101952	0	0	0	0	0	0	0	0	0	0	0	0	0	0	0	0	0	0	0	0	0	0	0	0	0	0
Pectinatus	0	0	0	0	0	0	0	0	0	0	0	0	0	0	0	0	0	0	0	0	0	0	0	0	0.000100422	0	0	0	0	0	0	0	0	0	0	0	0	0	0	0	0	0	0	0	0	0	0	0	0
[truncated: 21 more columns]

## Sheet: S4
		placebo	10 mg/day	50 mg/day	p-value *a
Sex	Male	8	9	7	0.903
	Female	4	3	4
Age	mean	52.6667	53.0833	53.7273	0.912463
	SD	5.97469	5.79119	5.67611
BMI	mean	25.1452	25.141	25.0499	0.989164
	SD	1.60838	1.5534	2.3438
FMD	mean	5.86667	4.725	6.58182	0.147533
	SD	1.98051	2.19219	2.31682
*a, p-value was calculated by Fisher's exact test (Sex), or Kruskal-Wallis test (Age, BMI, and FMD)
SD, Standard Deviation; BMI, Body Mass Index; FMD, Flow-Mediated Dilatation

## Sheet: S5
		0w			4w				8w				12w
		mean	±	SD	mean	±	SD		mean	±	SD		mean	±	SD
FMD	Placebo	5.86667	±	1.98051	5.95833	±	1.41322		5.425	±	1.87138		5.31667	±	2.11524
	UA 10 mg/day	4.725	±	2.19219	5.65833	±	2.73112		6.20833	±	2.2006	†	4.63333	±	1.68757
	UA 50 mg/day	6.58182	±	2.31682	5.64545	±	1.49824		6.53636	±	2.30229		6.91818	±	2.55766
RHI	Placebo	2.43	±	0.435055	2.515	±	0.671897		2.30583	±	0.516799		2.4575	±	0.482647
	UA 10 mg/day	2.31583	±	0.810078	2.66083	±	0.464121		2.64083	±	0.352561		2.61833	±	0.546723
	UA 50 mg/day	2.23636	±	0.483038	2.35182	±	0.666135		2.26	±	0.565915		2.38091	±	0.474646
SBP	Placebo	140.167	±	12.6191	137.292	±	17.9285		130.458	±	8.76319		132.875	±	15.2452
	UA 10 mg/day	137.167	±	15.1302	136.583	±	14.6207		131.125	±	11.8841		132.917	±	15.6522
	UA 50 mg/day	135.227	±	11.1923	136.182	±	12.9697		132.545	±	12.4548		127.909	±	12.0059
DBP	Placebo	93.5	±	7.27699	90.6667	±	5.395		85.9167	±	5.96518		88.375	±	7.89742
	UA 10 mg/day	86.5	±	13.4536	86.4167	±	11.2913		83.4167	±	12.8006		86.125	±	11.4478	†
	UA 50 mg/day	88.1364	±	7.19754	86.4545	±	7.53145		82.0909	±	8.51122		84.0455	±	8.46007
†, 0.05 < p < 0.10, wilcoxon signed-rank test
SD, Standard Deviation; FMD, Flow-Mediated Dilatation; RHI, reactive hyperemia index; SBP, Systolic blood pressure; DBP, Diastolic blood pressure
